# Supplementary material for: High Glucose Reduces the Paracellular Permeability of the Submandibular Gland Epithelium via the MiR-22-3p/Sp1/Claudin Pathway
Source: Cells. 2021 Nov 19;10(11):3230. doi: 10.3390/cells10113230 (PMC8617860; doi:10.3390/cells10113230)
Supplement: Supplementary file 1 [file cells-10-03230-s001.zip]

Archive with 1 entries (1 files):
- cells-1415369-supplementary.pdf
